# Supplementary material for: Long-read, whole-genome shotgun sequence data for five model organisms
Source: Sci Data. 2014 Nov 25;1:140045. doi: 10.1038/sdata.2014.45 (PMC4365909; doi:10.1038/sdata.2014.45)
Supplement: Supplementary Table 1 [file sdata201445-s1.xls]

## Sheet: Sheet1
Dataset Name	SRA (.sra) location	Filename	md5sum	File size (bytes)	Size	Primary Data (metadata.xml, bas.h5, bax.h5) Amazon S3 Location
E. coli MG1655 P4C2	http://www.ncbi.nlm.nih.gov/sra/SRX669475	ecoliK12_tar.gz	07d8f9bcca61876d5d8a5360aa5cd823	6354430732	6G	http://files.pacb.com/datasets/secondary-analysis/ecoli-k12-P4C2-20KSS/ecoliK12.tar.gz
E. coli MG1655 P5C3	http://www.ncbi.nlm.nih.gov/sra/SRX533603	ecoli_P5C3.tgz	e6cd7f18622e4818bbb68f6b8be55a5a	3827754122	3.6G	https://s3.amazonaws.com/datasets.pacb.com/2014/ecoli_P5C3/raw/ecoli_P5C3.tgz
S. cerevisiae 9464 P4C2	http://www.ncbi.nlm.nih.gov/sra/SRX533604	Yeast_9464.tgz	de893b28b3ce0f06a11edfcbe2f61e44	37795558610	35G	https://s3.amazonaws.com/datasets.pacb.com/2013/Yeast/Yeast_9464.tgz
N. crassa OR74A P4C2	http://www.ncbi.nlm.nih.gov/sra/SRX533605	OR74A_rawdata.tgz	d34bb5dd471aa656803567f255be1e8e	29026750071	27G	https://s3.amazonaws.com/datasets.pacb.com/2014/Neurospora/OR74A/raw/OR74A_rawdata.tgz
N. crassa T1 P4C2	http://www.ncbi.nlm.nih.gov/sra/SRX533606	28SEPT2013_Neuro_371.tgz	5c957a3e9b3dccf108c1d0e6fbdf6522	23366606231	22G	https://s3.amazonaws.com/datasets.pacb.com/2014/Neurospora/T1/raw/28SEPT2013_Neuro_371.tgz
		29SEPT2013_Neuro_T1_set1.tgz	8549bc9d314b02b267b26e0375106df1	34598987340	33G	https://s3.amazonaws.com/datasets.pacb.com/2014/Neurospora/T1/raw/29SEPT2013_Nero_T1_set1.tgz
		29SEPT2013_Neuro_T1_set2.tgz	d2230963b066f2279c6069fbe7745012	29379712258	28G	https://s3.amazonaws.com/datasets.pacb.com/2014/Neurospora/T1/raw/29SEPT2013_Nero_T1_set2.tgz
		29SEPT2013_Neuro_T1_set3.tgz	3080dfe26846f6febc89df1a9f15a715	24413958417	23G	https://s3.amazonaws.com/datasets.pacb.com/2014/Neurospora/T1/raw/29SEPT2013_Nero_T1_set3.tgz
		29SEPT2013_Neuro_T1_set4.tgz	6a178ddd45d3cbe4cc37c3dccfaabf79	31549546018	30G	https://s3.amazonaws.com/datasets.pacb.com/2014/Neurospora/T1/raw/29SEPT2013_Nero_T1_set4.tgz
A. thaliana Ler-0 P5C3	http://www.ncbi.nlm.nih.gov/sra/SRX533607	Arabidopsis0_P5C3.tgz	6b867d48b827c684cdab844b64639252	56433467879	53G	https://s3.amazonaws.com/datasets.pacb.com/2014/Arabidopsis/raw/Arabidopsis0_P5C3.tgz
		Arabidopsis1_P5C3.tgz	38c8ad4d89cf9c0f7e47f0851b184021	82859079680	82G	https://s3.amazonaws.com/datasets.pacb.com/2014/Arabidopsis/raw/Arabidopsis1_P5C3.tgz
		Arabidopsis2_P5C3.tgz	f129bf9497670da4a552ce44705ef458	50116668079	47G	https://s3.amazonaws.com/datasets.pacb.com/2014/Arabidopsis/raw/Arabidopsis2_P5C3.tgz
		Arabidopsis3_P5C3.tgz	55cdc7011c9d90e7d67cf58d44ee4e1a	40763469988	38G	https://s3.amazonaws.com/datasets.pacb.com/2014/Arabidopsis/raw/Arabidopsis3_P5C3.tgz
		Arabidopsis4_P5C3.tgz	0a2764c62f89ad1e67f663bd4e132177	21868137300	21G	https://s3.amazonaws.com/datasets.pacb.com/2014/Arabidopsis/raw/Arabidopsis4_P5C3.tgz
A. thaliana Ler-0 P4C2	http://www.ncbi.nlm.nih.gov/sra/SRX533608	Arabidopsis0_P4C2.tgz	ba0792cd81343e630b3235e00ed92772	25768905447	24G	https://s3.amazonaws.com/datasets.pacb.com/2013/Arabidopsis-Ler0/raw/Arabidopsis0_P4C2.tgz
		Arabidopsis1_P4C2.tgz	814f64f863dbee7d0ab89c229c0197e3	27751138029	26G	https://s3.amazonaws.com/datasets.pacb.com/2013/Arabidopsis-Ler0/raw/Arabidopsis1_P4C2.tgz
		Arabidopsis2_P4C2.tgz	5f7c44faaee8b746a0439edf7f7d35f6	35773911210	34G	https://s3.amazonaws.com/datasets.pacb.com/2013/Arabidopsis-Ler0/raw/Arabidopsis2_P4C2.tgz
		Arabidopsis3_P4C2.tgz	81f7bf760f7a36c81958a3ce67df7ef6	28015147756	27G	https://s3.amazonaws.com/datasets.pacb.com/2013/Arabidopsis-Ler0/raw/Arabidopsis3_P4C2.tgz
		Arabidopsis4_P4C2.tgz	c94598000d9467ca7c45835296bfffdd	27926444439	27G	https://s3.amazonaws.com/datasets.pacb.com/2013/Arabidopsis-Ler0/raw/Arabidopsis4_P4C2.tgz
		Arabidopsis5_P4C2.tgz	3d86ac3875ae07f19cb862fd959af535	32736617220	31G	https://s3.amazonaws.com/datasets.pacb.com/2013/Arabidopsis-Ler0/raw/Arabidopsis5_P4C2.tgz
		Arabidopsis6_P4C2.tgz	fefb945217c6fcd3de62270d8449639a	35652831091	34G	https://s3.amazonaws.com/datasets.pacb.com/2013/Arabidopsis-Ler0/raw/Arabidopsis6_P4C2.tgz
		Arabidopsis7_P4C2.tgz	e6bb14a9cdff49ab3d6daacbd355fa2d	29285289766	28G	https://s3.amazonaws.com/datasets.pacb.com/2013/Arabidopsis-Ler0/raw/Arabidopsis7_P4C2.tgz
		Arabidopsis8_P4C2.tgz	ffc0c7ff9e118f270dcc84d109aba46f	20047936437	19G	https://s3.amazonaws.com/datasets.pacb.com/2013/Arabidopsis-Ler0/raw/Arabidopsis8_P4C2.tgz
D. melanogaster ISO1 P5C3	http://www.ncbi.nlm.nih.gov/sra/SRX499318	Dro1_24NOV2013_398	00a51e3e91a7e1124ed6e159f35183bf	14456850906	14G	https://s3.amazonaws.com/datasets.pacb.com/2014/Drosophila/raw/Dro1_24NOV2013_398.tgz
		Dro2_25NOV2013_399	473ddb95c959da8508382b7684cb743a	29367287985	27G	https://s3.amazonaws.com/datasets.pacb.com/2014/Drosophila/raw/Dro2_25NOV2013_399.tgz
		Dro3_26NOV2013_400	fe0f04dba635f32b475f8c9f2eb46ab4	47083216413	44G	https://s3.amazonaws.com/datasets.pacb.com/2014/Drosophila/raw/Dro3_26NOV2013_400.tgz
		Dro4_28NOV2013_401	d9510971c222b70235834aceab5cecfd	42208205056	39G	https://s3.amazonaws.com/datasets.pacb.com/2014/Drosophila/raw/Dro4_28NOV2013_401.tgz
		Dro5_29NOV2013_402	7fe82f4448ef6e05afe946a82938ab5d	28078874458	26G	https://s3.amazonaws.com/datasets.pacb.com/2014/Drosophila/raw/Dro5_29NOV2013_402.tgz
		Dro6_1DEC2013_403	b412d5dcc9c66155d0374dbf4806a931	26044653729	24G	https://s3.amazonaws.com/datasets.pacb.com/2014/Drosophila/raw/Dro6_1DEC2013_403.tgz
