# Supplementary material for: Long-read, whole-genome shotgun sequence data for five model organisms
Source: Sci Data. 2014 Nov 25;1:140045. doi: 10.1038/sdata.2014.45 (PMC4365909; doi:10.1038/sdata.2014.45)
Supplement: Supplementary file 2 [file sdata201445-isa1.zip]

Archive with 3 entries (3 files):
- i_Investigation.txt
- s_study_Landolin.txt
- a_assay_Landolin.txt
