# Supplementary material for: Long-read, whole-genome shotgun sequence data for five model organisms
Source: Sci Data. 2014 Nov 25;1:140045. doi: 10.1038/sdata.2014.45 (PMC4365909; doi:10.1038/sdata.2014.45)
Supplement: Supplementary file 2 [file sdata201445-isa1.zip › a_assay_Landolin.txt]

Sample Name	Protocol REF	Parameter value[Sequencing instrument]	Parameter value[Manufacturer]	Parameter Value[Sequencing chemistry]	Assay Name	Raw Data File	Comment[Data Repository]	Comment[Data Record Accession]	Comment[Data URL]	Comment[alternate data record]
E. coli MG1655	DNA Sequencing	PacBio RS II	Pacific Biosciences	P4C2	E. coli MG1655 P4C2	SAMN02951645	SRA	SRX669475	http://www.ncbi.nlm.nih.gov/sra/?term=SRP040522	Additional data records can be found at Amazon Web Services, and are listed in Table S1
E. coli MG1655	DNA Sequencing	PacBio RS II	Pacific Biosciences	P5C3	E. coli MG1655 P5C3	SAMN02731378	SRA	SRX533603	http://www.ncbi.nlm.nih.gov/sra/?term=SRP040522	Additional data records can be found at Amazon Web Services, and are listed in Table S1
S. cerevisiae 9464	DNA Sequencing	PacBio RS II	Pacific Biosciences	P4C2	S. cerevisiae 9464 P4C2	SAMN02724977	SRA	SRX533604	http://www.ncbi.nlm.nih.gov/sra/?term=SRP040522	Additional data records can be found at Amazon Web Services, and are listed in Table S1
N. crassa OR74A	DNA Sequencing	PacBio RS II	Pacific Biosciences	P4C2	N. crassa OR74A P4C2	SAMN02724976	SRA	SRX533605	http://www.ncbi.nlm.nih.gov/sra/?term=SRP040522	Additional data records can be found at Amazon Web Services, and are listed in Table S1
N. crassa T1	DNA Sequencing	PacBio RS II	Pacific Biosciences	P4C2	N. crassa T1 P4C2	SAMN02724975	SRA	SRX533606	http://www.ncbi.nlm.nih.gov/sra/?term=SRP040522	Additional data records can be found at Amazon Web Services, and are listed in Table S1
A. thaliana Ler-0	DNA Sequencing	PacBio RS II	Pacific Biosciences	P5C3	A. thaliana Ler-0 P5C3	SAMN02731377	SRA	SRX533608	http://www.ncbi.nlm.nih.gov/sra/?term=SRP040522	Additional data records can be found at Amazon Web Services, and are listed in Table S1
A. thaliana Ler-0	DNA Sequencing	PacBio RS II	Pacific Biosciences	P4C2	A. thaliana Ler-0 P4C2	SAMN02743420	SRA	SRX533607	http://www.ncbi.nlm.nih.gov/sra/?term=SRP040522	Additional data records can be found at Amazon Web Services, and are listed in Table S1
D. melanogaster ISO1	DNA Sequencing	PacBio RS II	Pacific Biosciences	P5C3	D. melanogaster ISO1 P5C3	SAMN02614627	SRA	SRX499318	http://www.ncbi.nlm.nih.gov/sra/?term=SRP040522	Additional data records can be found at Amazon Web Services, and are listed in Table S1
